# Supplementary material for: Occurrence of Phthalates in Bottled Drinks in the Chinese Market and Its Implications for Dietary Exposure
Source: Molecules. 2021 Oct 6;26(19):6054. doi: 10.3390/molecules26196054 (PMC8511988; doi:10.3390/molecules26196054)
Supplement: Supplementary file 1 [file molecules-26-06054-s001.zip]

Archive with 1 entries (1 files):
- molecules-1401040-supplementary.pdf
